# Supplementary material for: In Silico Prioritization of STAT1 3′ UTR SNPs Identifies rs190542524 as a miRNA-Linked Variant with Potential Oncogenic Impact
Source: Noncoding RNA. 2025 Apr 29;11(3):32. doi: 10.3390/ncrna11030032 (PMC12101234; doi:10.3390/ncrna11030032)
Supplement: Supplementary file 1 [file ncrna-11-00032-s001.zip]

Archive with 1 entries (1 files):
- ncrna-3543927-supplementary.pdf
